# Supplementary material for: Next-generation sequencing for HLA typing of class I loci
Source: BMC Genomics. 2011 Jan 18;12:42. doi: 10.1186/1471-2164-12-42 (PMC3033818; doi:10.1186/1471-2164-12-42)
Supplement: Additional file 2 — Data sequence characteristics generated from 270 HapMap individuals in three sample pools. [file 1471-2164-12-42-S2.XLS]

## Sheet: Sheet1
Additional File 2: Data sequence characteristics generated from 270 HapMap individuals in three sample pools.
	Plate 1	Plate 2	Plate 3	Total
Individuals	96	96	78	270
Base pairs generated	34253225	19373193	20379760	74,006,178 bp
Reads generated	87355	58106	57647	203,108 reads
Reads parsed via barcodes	85,393 (98%)	56,988 (98%)	54,920 (95%)	197,301 (97%)
Reads aligned	84,291 (96%)	54,107 (93%)	47,420 (82%)	185,818 (91%)
Read length (bp)	392 ± 89	333 ± 146	353 ± 134	364 ± 124 bp
