# Supplementary material for: Next-generation sequencing for HLA typing of class I loci
Source: BMC Genomics. 2011 Jan 18;12:42. doi: 10.1186/1471-2164-12-42 (PMC3033818; doi:10.1186/1471-2164-12-42)
Supplement: Additional file 6 — Sequence metrics generated in pilot study for the barcoded-PCR method in 95 HapMap individuals pooled on a single plate. [file 1471-2164-12-42-S6.XLS]

## Sheet: Sheet1
Additional File 6: Sequence metrics generated in pilot study for the barcoded-PCR method in 95 HapMap individuals pooled on a single plate.
		Plate 1
	Individuals	95
	Base pairs generated	15370657
	Reads generated	45398
	Reads parsed via barcodes	41,450 (91%)
	Reads aligned	40,402 (89%)
	Read length (bp)	339 ± 155
