# Supplementary material for: Next-generation sequencing for HLA typing of class I loci
Source: BMC Genomics. 2011 Jan 18;12:42. doi: 10.1186/1471-2164-12-42 (PMC3033818; doi:10.1186/1471-2164-12-42)
Supplement: Additional file 9 — Typing accuracy in 95 samples sequenced using the barcoded-PCR method. [file 1471-2164-12-42-S9.XLS]

## Sheet: Sheet1
Additional File 9: Typing accuracy in 95 samples sequenced using the barcoded-PCR method.
	Locus	4-digit accuracy	2-digit accuracy
	HLA-A	0.989	0.995
		188/190	189/190
	HLA-B	0.979	1
		187/190	190/190
	HLA-C	0.979	0.995
		187/190	189/190
	All loci	0.986	0.996
		562/570	568/570
