# Supplementary material for: Next-generation sequencing for HLA typing of class I loci
Source: BMC Genomics. 2011 Jan 18;12:42. doi: 10.1186/1471-2164-12-42 (PMC3033818; doi:10.1186/1471-2164-12-42)
Supplement: Additional file 10 — 454 HLA Typing Methods and their Attributes. [file 1471-2164-12-42-S10.XLS]

## Sheet: Sheet1
Additional File 10: 454 HLA Typing Methods and their Attributes
		Number of PCR primers needed	Average primer length	Library Construction	Pooling steps	Read direction	Advantages	Disadvantages	Reference
	Direct Library Amplification (Roche)	One barcoded, adapted pair per exon	~55bp	No LC necessary	All samples pooled after PCR	Sequencing reads in one direction	No LC necessary	Large upfront oligo cost; sequence reads in one direction	Bentley, et al. (2009)
	Direct Library Amplification (Gabriel, et al.)	One barcoded, adapted pair per amplicon	~55bp	No LC necessary	All samples pooled after PCR	Sequencing reads in both directions	No LC necessary	Large upfront oligo cost; 11 primer pairs described for HLA-A and -B alone (exons1-4)	Gabriel et al. (2009)
	Universal Amplification Primers	One barcoded, adapted pair per sample	~55bp	No LC necessary	All samples pooled after PCR	Sequencing reads in both directions	1 PCR reaction per sample, No LC necessary; Bidirectional reads; Low overall reagent costs	RNA isolation, cDNA synthesis hard to automate; may not account for null alleles.	Lank et al. (2010)
	Library Construction-Based Barcoding	Six universal primer pairs (not barcoded or adapted)	~19bp	One LC per sample; barcoded adapters	1) Within sample after PCR and 2) all samples after library construction	Sequencing reads in both directions	Very low oligo cost; Bidirectional reads	One LC per sample; Two pooling steps: 1) after PCR (by samples) and 2) after library construction (all samples)	This manuscript
	PCR-Based Barcoding	One barcoded primer pair per exon	~27bp	One LC per barcoded set; regular (unbarcoded) adapters	All samples pooled after barcoded PCR	Sequencing reads in both directions	Low oligo cost; Bidirectional reads; One library construction per set (96 samples); Pooling of all samples after PCR; Only one pooling step	Many PCR reactions to pool	This manuscript
