# Supplementary material for: Next-generation sequencing for HLA typing of class I loci
Source: BMC Genomics. 2011 Jan 18;12:42. doi: 10.1186/1471-2164-12-42 (PMC3033818; doi:10.1186/1471-2164-12-42)
Supplement: Additional file 11 — HLA class I primer sequences and locations. [file 1471-2164-12-42-S11.XLS]

## Sheet: Sheet1
Additional File 11: HLA class I primer sequences and locations.
Locus	Exon position (bp)	Primer direction	Primer sequence	Primer length	Primer position (Chr 6)	Expected Product Size
HLA-A, Exon 2	30,018,513 - 30,018,781	Forward	CRGGTCTCAGCCACTSCTC	19	30,018,486 - 30,018,504	381
		Reverse	CTCGGACCCGGAGACTGT	18	30,018,849 - 30,018,866
HLA-A, Exon 3	30,019,024 - 30,019,300	Forward	CTYGGGGGACYGGGCTGAC	19	30,018,988 - 30,019,006	393
		Reverse	CCCAATTGTCTCCCCTCCTTG	21	30,019,360 - 30,019,380
HLA-B, Exon 2	31,432,444 - 31,432,714	Forward	GGSAGGGAAATGGCCTCT	18	31,432,811 - 31,432,828	428
		Reverse	GGATGGGGAGTCGTGACCT	19	31,432,401 - 31,432,419
HLA-B, Exon 3	31,431,923 - 31,432,198	Forward	GCGTTTACCCGGTTTCATT	19	31,432,282 - 31,432,300	424
		Reverse	CGGCGACCTATAGGAGATGG	20	31,431,877 - 31,431,896
HLA-C, Exon 2	31,347,355 - 31,347,623	Forward	CTCTGSGGAGAGGARCGAGG	20	31,347,707 - 31,347,726	537
		Reverse	TGAAACCGGGTAAAGGYGACT	21	31,347,190 - 31,347,210
HLA-C, Exon 3	31,346,829 - 31,347,104	Forward	AGTCRCCTTTACCCGGTTTC	20	31,347,191 - 31,347,210	472
		Reverse	AGYGCTGATCCCATTTTCCT	20	31,346,739 - 31,346,758
